# Supplementary material for: Progressive Unilateral Moyamoya-like Vasculopathy After Head Trauma with Chronic Subdural Hematoma: A Case Demonstrating the Utility of Anterior Circulation Basi-Parallel Anatomical Scanning
Source: Neurol Int. 2025 Nov 26;17(12):191. doi: 10.3390/neurolint17120191 (PMC12736143; doi:10.3390/neurolint17120191)
Supplement: Supplementary file 1 [file neurolint-17-00191-s001.zip]

Archive with 2 entries (2 files):
- Supplementary Figure S1 (1-b).TIF
- Supplementary Figure S1 (1-a).TIF
